# Supplementary material for: Congenital coronary artery-left ventricular multiple micro-fistulas and hypertrophic cardiomyopathy: a case report and literature review
Source: BMC Cardiovasc Disord. 2022 Nov 12;22:483. doi: 10.1186/s12872-022-02926-w (PMC9652968; doi:10.1186/s12872-022-02926-w)
Supplement: Supplementary file 1 — Additional file 1: Video 1 Left coronary angiography in right anterior oblique 30° + cranial 20°2. Video 2 Left coronary angiography in right anterior oblique 30° + caudal 20°. [file 12872_2022_2926_MOESM1_ESM.zip]

Archive with 2 entries (2 files):
- Video 1 LADMF-LV R4.mp4
- Video 2LADMF-LV liver positionR4.mp4
