# Supplementary material for: Congenital coronary artery-left ventricular multiple micro-fistulas and hypertrophic cardiomyopathy: a case report and literature review
Source: BMC Cardiovasc Disord. 2022 Nov 12;22:483. doi: 10.1186/s12872-022-02926-w (PMC9652968; doi:10.1186/s12872-022-02926-w)
Supplement: Supplementary file 2 — Additional file 2: Table1 [file 12872_2022_2926_MOESM2_ESM.xlsx]

## Sheet: Sheet1
Table 1. Congenital coronary artery-left ventricular multiple micro-fistulas in adults reported in literature
	Age	Gender	Anatomy of fistulae	Coronary artery stenosis	Clear history of hypertension	Evidence of myocardial hypertrophy	Evidence of myocardial hypertrophy or myocardial perfusion defect (involving ventricular septum or apex of heart)	Evidence of myocardial perfusion defect	The literature
patient 1	61	F	3VD -LV	-	+	-	-	MRI	11
patient 2	69	F	3VD -LV	+	+	An autopsy	-	-	12
patient 3	68	F	3VD -LV	-	+	ECG	-	CA	13
patient 4	68	F	LCA-LV	-	-	-	ECG，ST	ECG，ST	13
patient 5	63	M	LAD-LV	-	-	ECG ，ECHO	ECHO	-	4
patient 6	67	F	3VD -LV	-	+	ECG ，ECHO	ECHO	-	5
patient 7	83	F	3VD -LV	-	+	CA，ECHO	ECHO，CA	ECHO	6
patient 8	65	F	3VD -LV	-	-	ECHO	ECHO	SPECT	14
patient 9	6-	F	3VD -LV	-	+	ECHO	ECHO	-	15
patient 10	54	F	3VD -LV	-	-	-	ST	ST	16-
patient 11	55	F	3VD -LV	-	-	-	ST	ST	17
patient 12	39	F	LCA-LV	-	-	-	ECHO	ECHO	18
patient 13	46	M	3VD -LV	-	-	-	ST	ST	19
patient 14	48	M	3VD -BV	-	-	ECG ，ECHO	-	SPECT	20
patient 15	54	F	3VD -LV	-	+	ECHO	ECHO，MRI	MRI	21
patient 16	62	F	3VD -LV	-	-	ECG ，ECHO	-	-	22
patient 17	72	M	Unknown	negative	+	ECHO	ECHO	-	23
patient 18	46	F	LCA-LV	-	-	-	ECHO，MRI	ECHO，MRI	24
patient 19	74	M	3VD -BV	-	-	An autopsy	-	-	25
patient 20	58	M	3VD -LV	-	-	-	-	-	26
patient 21	58	F	LCA-LV	-	-	-	-	-	27
patient 22	54	M	LCA-LV	-	-	-	-	-	27
patient 23	51	F	3VD -LV	-	-	-	CA	CA	28
patient 24	77	F	3VD -LV	+	-	-	-	-	28
patient 25	64	F	3VD -LV	-	-	ECG	-	-	29
patient 26	59	F	3VD -LV	-	-	ECG	-	-	30
patient 27	53	F	3VD -LV	-	+	-	-	-	30
patient 28	53	F	LCA-LV	-	-	ECG	-	ST	31
patient 29	4-	M	LCA-LV	-	-	ECG，X-ray	-	-	32
patient 30	52	M	3VD -LV	-	-	ST，X-ray	ST	-	33
patient 31	45	F	LCA-LV	-	+	-	ST	ST	34
patient 32	65	M	3VD -LV	++	+	CA	CA	-	35
patient 33	59	M	LCA-LV	-	-	-	-	-	36
patient 34	55	F	3VD -LV	-	-	-	-	-	37
patient 35	51	M	3VD-BV	-	+	CA	SPECT	SPECT	38
patient 36	63	M	3VD -LV	-	+	-	-	-	38
patient 37	57	F	LAD-LV	-	-	-	SPECT	SPECT	38
patient 38	58	F	LAD、RCA-LV	-	-	-	-	-	38
patient 39	68	F	LCA-LV	-	-	-	-	-	38
F=femal，M=male，3VD = triple vessel disease, LCA=left coronary artery，RCA= right coronary artery ，LAD=left anterior descending branch，LV=left ventricular，BV=bilateral ventricular，ECG=electrocardiogram ，
ECHO=echocardiography ，ST=stress thallium，CA=coronary angiography，MRI= magnetic resonance imaging，SPECT=single photon emission computed tomography，
